# Supplementary material for: Extracellular Vesicles Isolation from Large Volume Samples Using a Polydimethylsiloxane-Free Microfluidic Device
Source: Int J Mol Sci. 2023 Apr 27;24(9):7971. doi: 10.3390/ijms24097971 (PMC10178709; doi:10.3390/ijms24097971)
Supplement: Supplementary file 1 [file ijms-24-07971-s001.zip]

Archive with 1 entries (1 files):
- ijms-2287119-supplementary.pdf
